# Supplementary material for: Fate of the human Y chromosome linked genes and loci in prostate cancer cell lines DU145 and LNCaP
Source: BMC Genomics. 2013 May 11;14:323. doi: 10.1186/1471-2164-14-323 (PMC3660188; doi:10.1186/1471-2164-14-323)
Supplement: Additional file 4 — Details of STS primers used for screening MSY region. [file 1471-2164-14-323-S4.xlsx]

## Sheet: Sheet1
	Additional File 1: Details of STS primers used for screening the MSY region.
	Serial No.	STS	Primers	Product length (bp)	GeneBank Accession no.	PCR condition (Annealing and Extension)
	1	sY14	F- 5’ GAATATTCCCGCTCTCCGGA 3’	470	G38356	610 C-1.0’
			R- 5’ GCTGGTGCTCCATTCTTGAG 3’			720 C-1.0’
	2	sY1240	F- 5’ GGGTCCTAGATAGGCTCCAAG 3’	385	G75486	610 C-1.0’
			R- 5’ TTCATGTTGGCAGTGATTGG 3’			720 C-1.0’
	3	sY276	F- 5’ CCTACCGCATCAGTGAATTTC 3’	216	G38362	610 C-1.0’
			R- 5’ TCTGTATGTGGAGTACACATGG 3’			720 C-1.0’
	4	sY1238	F- 5’ GGTGTGCTAACATTGCATGG 3’	375	G75611	610 C-1.0’
			R- 5’ TTTGTTCCATTTCAGAGCGA 3’			720 C-1.0’
	5	sY637	F- 5’ CCTGCCTTTTTTAGTTTCCAGCA 3’	293	TranD in Schiebel et al, 1997	610 C-1.0’
			R- 5’ TACTGTGATAGGTAGAATAATGGC 3’			720 C-1.0’
	6	sY1319	F- 5’ ACCTGTCTGGGAAACACCTC 3’	303	BV210882	610 C-1.0’
			R- 5’ GAGCCCTACAACCAGCTTCA 3’			720 C-1.0’
	7	sY1250	F- 5’ TTTTTCTAACCTTGCCTGCG 3’	493	G75495	610 C-1.0’
			R- 5’ TGCAGAGAAGCAGCCTACAA 3’			720 C-1.0’
	8	sY78	F- 5’ TCCTTTTCCACAATAGACGTCA 3’	174	G38359	610 C-1.0’
			R- 5’ GGAAGTATCTTCCCTTAAAAGCTATG 3’			720 C-1.0’
	9	sY1251	F- 5’ GACTGGAGTGGAACGGTCTC 3’	422	G75496	610 C-1.0’
			R- 5’ TCACTTCCCTCCGATTTTCT 3’			720 C-1.0’
	10	sY1317	F- 5’ GAGATTACAGGCATGCACCA 3’	487	BV210880	610 C-1.0’
			R- 5’ CCACACTTAGCCCACAGTCA 3’			720 C-1.0’
	11	sY1316	F- 5’ AAGGCAGGTCTGATGCATGT 3’	463	BV210879	610 C-1.0’
			R- 5’ AAAGAAAGCTGCCTCATAGCA 3’			720 C-1.0’
	12	sY1234	F- 5’ TTACCCCTTTCACCCACTGA 3’	350	BV210873	610 C-1.0’
			R- 5’ CCATAAACTACACAAGGACGAACT 3’			720 C-1.0’
	13	sY1231	F- 5’ TTGCACCCGTAGTCAAATGT 3’	292	BV210871	610 C-1.0’
			R- 5’ ACCCACAACTCAAATCGTCT 3’			720 C-1.0’
	14	sY1235	F- 5’ GACACCATGGCTGGAGTTTT 3’	200	BV210874	610 C-1.0’
			R- 5’ GGATTGTATGTCCCACCTCG 3’			720 C-1.0’
	15	sY1260	F- 5’ TTTCACTACACCAGTGGTGACC 3’	491	BV210877	610 C-1.0’
			R- 5’ CTGGCAGCAAATAACTTGCA 3’			720 C-1.0’
	16	sY1237	F- 5’ TAGAGCAGGGGCTAACATGG 3’	150	BV210875	610 C-1.0’
			R- 5’ ATGGGGACAGATGAATTTGC 3’			720 C-1.0’
	17	sY121	F- 5’ AGTTCACAGAATGGAGCCTG 3’	190	G38341	610 C-1.0’
			R- 5’ CCTGTGACTCCAGTTTGGTC 3’			720 C-1.0’
	18	sY1322	F- 5’ TGGAAACATTCTCAACAGGGA 3’	530	BV210883	610 C-1.0’
			R- 5’ GGCATTTCTCGCATGAGTTT 3’			720 C-1.0’
	19	sY280	F- 5’ AACTGTACTCCTGGGTAGCCTG 3’	609	SH34Y/SH35Y in Agulnik et al, 1994	610 C-1.0’
			R- 5’ CTCCCGTGGGGATGAAGATAATA 3’			720 C-1.0’
	20	sY1233	F- 5’ TCTCCGGTATCCTGATGGAG 3’	423	BV210872	610 C-1.0’
			R- 5’ AAATAGGGCATTCCCAGCTC 3’			720 C-1.0’
	21	sY1682	F- 5’ GGTTGCACCGTAAAAGGAGA 3’	437	BV444811	610 C-1.0’
			R- 5’ GTCTGTCAAGACAGCGTCCA 3’			720 C-1.0’
	22	sY627	F- 5’ GCACCTGCCACGCATATAGT 3’	104	G67175	610 C-1.0’
			R- 5’ GCAAACATGCTCACGATCAC 3’			720 C-1.0’
	23	sY1258	F- 5’ AACCCCATCTCTAGCAAAAATATG 3’	968	G75499	610 C-1.0’
			R- 5’ TAGGTGACAGGGCAGGATTC 3’			720 C-1.0’
	24	sY1161	F- 5’ CGACACTTTTGGGAAGTTTCA 3’	330	G66148	610 C-1.0’
			R- 5’ TTGTGTCCAGTGGTGGCTTA 3’			720 C-1.0’
	25	sY1197	F- 5’ TCATTTGTGTCCTTCTCTTGGA 3’	453	G67168	610 C-1.0’
			R- 5’ CTAAGCCAGGAACTTGCCAC 3’			720 C-1.0’
	26	sY1191	F- 5’ CCAGACGTTCTACCCTTTCG 3’	385	G73809	610 C-1.0’
			R- 5’ GAGCCGAGATCCAGTTACCA 3’			720 C-1.0’
	27	sY1035	F- 5’ TCAGTCCACCTATGTGCTGG 3’	348	BV210868	610 C-1.0’
			R- 5’ ATTCCTTTCCTTGGGTGGAT 3’			720 C-1.0’
	28	sY1318	F- 5’ TGATATCAGGTGATGCGTCC 3’	531	BV210881	610 C-1.0’
			R- 5’ TGGCGTTAAGTAAACCTGGG 3’			720 C-1.0’
	29	sY254	F- 5’ GGGTGTTACCAGAAGGCAAA 3’	380	G38349	610 C-1.0’
			R- 5’ GAACCGTATCTACCAAAGCAGC 3’			720 C-1.0’
	30	sY1291	F- 5’ TAAAAGGCAGAACTGCCAGG 3’	527	G72340	610 C-1.0’
			R- 5’ GGGAGAAAAGTTCTGCAACG 3’			720 C-1.0’
	31	sY1125	F- 5’ GTGGGGGTTTCACATTATGG 3’	283	G67164	610 C-1.0’
			R- 5’ GGTCACAGACTCACATTTAAGCA 3’			720 C-1.0’
	32	sY1054	F- 5’ ACCTAAGGGAACCCAGGAGA 3’	340	G67163	610 C-1.0’
			R- 5’ CGACACTTTTGGGAAGTTTCA 3’			720 C-1.0’
	33	sY1190	F- 5’ TTGTGAAATGGTGGTGATGG 3’	666	G67165	610 C-1.0’
			R- 5’ CTGATTTGGAAACTCGTCCC 3’			720 C-1.0’
	34	sY1263	F- 5’ TTAAGGAGCTTGCCTCATACAATC 3’	467	BV210878	610 C-1.0’
			R- 5’ TAGAGCTTGCAAGAAGAGTCTGTT 3’			720 C-1.0’
	35	sY1206	F- 5’ ATTGATCTCCTTGGTTCCCC 3’	394	G67171	610 C-1.0’
			R- 5’ GACATGTGTGGCCAATTTGA 3’			720 C-1.0’
	36	sY1201	F- 5’ CCGACTTCCACAATGGCT 3’	677	G67170	610 C-1.0’
			R- 5’ GGGAGAAAAGTTCTGCAACG 3’			720 C-1.0’
	37	sY1256	F- 5’ CCCAGTGAAGAATCGTCCAT 3’	260	G75613	610 C-1.0’
			R- 5’ GCTAACAAGATGCACTGGGC 3’			720 C-1.0’
	38	sY1247	F- 5’ GAACTCTGCAAACCTCCTGG 3’	432	G75493	610 C-1.0’
			R- 5’ TTTTGAGGCGGAGTCTCG 3’			720 C-1.0’
	39	sY1230	F- 5’ CTCTTCCAAGCCAGCCTTTA 3’	574	BV210870	610 C-1.0’
			R- 5’ AACCTTTGCAAGCCACATTC 3’			720 C-1.0’
	40	sY1166	F- 5’ AGTCGGAGTCGGAGTGTGAT 3’	227	G66149	610 C-1.0’
			R- 5’ ATTCCATTGCTTTCCATTGC 3’			720 C-1.0’
	41	sY274	F- 5’ TTAAGGGGACAGTATTTCAACTTC 3’	361	G38351	610 C-1.0’
			R- 5’ CCACATTTAAACTGAGTACAGTCC 3’			720 C-1.0’
	42	sY1220	F- 5’ GAAGGGAGAAGCAGTTCGTG 3’	225	BV210869	610 C-1.0’
			R- 5’ CTCAGTGGTTCCTCCAGCTC 3’			720 C-1.0’
	43	sY90	F- 5’ CAGTGCCCCATAACACTTTC 3’	176	G38357	610 C-1.0’
			R- 5’ ATGGTAATACAGCAGCTCGC 3’			720 C-1.0’
	44	sY210	F- 5’ ATCACTTGGCAGCTTTTCC 3’	265	G38361	610 C-1.0’
			R- 5’ GCACTGCAACTTTTATGCCT 3’			720 C-1.0’
	45	sY1254	F- 5’ GACCAATTTGTCTTTGTTGCG 3’	381	G75612	610 C-1.0’
			R- 5’ GCTGCTGAAGTCGGCGTA 3’			720 C-1.0’
	46	sY1239	F- 5’ CCTAGCTCTCTTTTTCTTGCAG 3’	466	BV210876	610 C-1.0’
			R- 5’ CAAATATCGCCAGTGAGGCT 3’			720 C-1.0’
	47	sY1273	F- 5’ GAGCTGCAACATAACAGGCA 3’	645	G75500	610 C-1.0’
			R- 5’ AGGGGAACATCACACTCTGG 3’			720 C-1.0’
	48	sY238	F- 5’ AACAAGTGAGTTCCACAGGG 3’	380	G38352	610 C-1.0’
			R- 5’ GCAAAGCAGCATTCAAAACA 3’			720 C-1.0’
	49	sY1246	F- 5’ ATCGTTTTGAATGGCGTCAA 3’	169	G75492	610 C-1.0’
			R- 5’ CTGCACCACTCCAATCCAA 3’			720 C-1.0’
	50	sY142	F- 5’ AGCTTCTATTCGAGGGCTTC 3’	196	G38345	610 C-1.0’
			R- 5’ CTCTCTGCAATCCCTGACAT 3’			720 C-1.0’
	51	sY160	F- 5’ TACGGGTCTCGAATGGAATA 3’	236	G38343	610 C-1.0’
			R- 5’ TCATTGCATTCCTTTCCATT 3’			720 C-1.0’
